# Supplementary material for: Medication-related quality of life among Ethiopian elderly patients with polypharmacy: A cross-sectional study in an Ethiopia university hospital
Source: PLoS One. 2019 Mar 28;14(3):e0214191. doi: 10.1371/journal.pone.0214191 (PMC6438590; doi:10.1371/journal.pone.0214191)
Supplement: S1 Data — (ZIP) [file pone.0214191.s001.zip]

Archive with 1 entries (1 files):
- S1_SPSS.sav
